# Supplementary material for: Targeted multiplex validation of CSF proteomic biomarkers: implications for differentiation of PCNSL from tumor-free controls and other brain tumors
Source: Front Immunol. 2024 Aug 1;15:1343109. doi: 10.3389/fimmu.2024.1343109 (PMC11322575; doi:10.3389/fimmu.2024.1343109)
Supplement: Supplementary Table 1 — Protein list of identified biomarker candidates for PCNSL vs. control, and PCNSL vs. other brain tumors. [file Table_1.xlsx]

## Sheet: PCNSL vs  Control  
Protein	PCNSL vs Control (AUC)	PCNSL vs Control (p-value)
A2M	0.812	0.0112469
ACHE	0.817	0.0151293
AFM	0.737	0.048335
ALB	1	0.0366417
ALDH6A1	0.803	0.0127441
AMBP	0.962	0.0163224
APOA1	1	0.0206498
APOH	0.821	0.0385817
APOL1	0.762	0.0383957
AZGP1	0.823	0.0104257
B2M	0.844	0.00861195
C1R	0.8	0.0397016
C1S	0.762	0.0300922
C3	0.868	0.00262116
C4B	1	0.00743746
C5	0.789	0.0462162
C6	0.933	0.0339288
CABYR	0.75	0.0131718
CACNA2D1	0.77	0.0215486
CD14	0.953	0.000224907
CD163	0.912	0.000303121
CFD	0.757	0.0271618
CFH	0.86	0.0285075
CFHR2	0.735	0.0343531
CHGB	0.73	0.0393187
CHL1	0.783	0.0293955
CLSTN1	0.929	0.00153388
CLU	0.809	0.0146049
CNTN1	0.771	0.0126114
COL6A3	0.846	0.0223377
CP	0.724	0.0240188
CST3	0.803	0.00966627
CST7	0.857	0.0302626
CTSB	0.897	0.0255119
DEFA1	0.95	0.00466095
ENPP2	0.88	0.018673
FBLN1	0.944	0.00297165
FCGBP	0.88	0.0140565
FGA	0.776	0.0189248
FGB	0.929	0.00256629
FGG	0.857	0.00381945
FN1	0.77	0.0311669
GPNMB	0.816	0.00437992
GSN	0.873	0.00346831
HBA1	0.812	0.0236436
HP	0.833	0.0205562
HPX	1	0.0429849
IGFBP2	0.77	0.0344093
IGFBP6	0.938	0.0265844
IGHA1	0.799	0.0162085
IGHG1	0.893	0.0306116
IGHM	0.882	0.00627249
IGHV4-59	0.776	0.0443655
IGKV2-24	0.776	0.00490161
ISLR	0.893	0.0147564
ITIH2	0.76	0.0455693
ITIH4	0.886	0.0187017
JCHAIN	0.778	0.028713
KIAA0556	0.762	0.0410442
KRT1	1	0.0439579
KRT10	0.802	0.0281737
KRT14	0.754	0.0176665
KRT9	0.743	0.00614318
LUM	0.857	0.044633
NPC2	0.722	0.0312291
NPTX1	0.783	0.00810579
NRCAM	0.865	0.0113486
NRXN3	0.813	0.0279391
OGN	0.77	0.0230516
OMD	0.885	0.00838638
ORM1	0.783	0.00777532
ORM2	0.763	0.017463
PAM	0.717	0.0335722
PEBP1	0.778	0.0466761
PGLYRP2	0.809	0.00855814
PKM	0.711	0.0477031
PNOC	0.789	0.00994373
R3HDM1	0.763	0.0167417
RBP4	0.763	0.0223358
SERPINA1	1	0.0418117
SERPINA3	1	0.0229003
SERPINA7	0.771	0.0160087
SERPINC1	0.898	0.00804921
SERPINF2	0.737	0.0135931
SPP1	0.73	0.0174233
TF	0.875	0.00349412
TTR	0.836	0.00580155
TUBB3	0.938	4.44066e-05
TUBGCP3	0.711	0.025276
UNC5C	0.875	0.00407072
VSIG4	0.75	0.0167571
YWHAE	0.8	0.0496036

## Sheet: PCNSL vs other tumor 
Protein	PCNSL vs Glioma (AUC)	PCNSL vs Glioma (p-value)	PCNSL vs Tumors (AUC)	PCNSL vs Tumors (p-value)
A2M	0.795	0.010105	0.857	0.044184
ABCA1	0.716	0.0493148	/	/
ADAM28	/	/	0.923	0.0202009
AFM	0.795	0.0412077	/	/
AK7	0.779	0.011503	/	/
ALB	0.858	0.00426481	0.806	0.00468282
ALCAM	/	/	0.917	0.00160493
ALDOA	/	/	0.784	0.0173714
AMBP	0.732	0.0133088	/	/
APLP1	/	/	0.867	0.049525
APLP2	/	/	0.864	0.00234184
APOA1	1	0.0372054	0.9	0.0388202
APOB	1	0.0468449	/	/
APOC1	0.732	0.0259716	/	/
APOC3	0.742	0.0137695	/	/
APOD	0.755	0.0488459	/	/
APOE	1	0.0165044	/	/
APOH	0.805	0.00611479	0.757	0.0461659
ATRN	0.761	0.00456452	/	/
AZGP1	0.864	0.0218181	/	/
B2M	0.783	0.00447344	/	/
BCAN	0.812	0.0443131	/	/
C16orf89	/	/	0.933	0.0278428
C19orf68	0.7	0.0436091	/	/
C1QB	0.783	0.0277045	/	/
C1R	0.747	0.012357	/	/
C1S	0.759	0.010647	/	/
C2	1	0.0350855	0.857	0.0192278
C3	0.886	0.0094699	0.787	0.0165911
C4A	0.769	0.0242378	/	/
C4B	0.917	0.0421436	/	/
C4BPA	0.893	0.0238392	/	/
C5	0.787	0.0152474	/	/
C6	0.717	0.0226332	0.86	0.0231142
C7	0.8	0.02593	/	/
C8A	/	/	0.854	0.021887
C8B	0.741	0.00738564	/	/
CABYR	0.774	0.00681321	/	/
CACNA2D1	0.721	0.0319793	0.768	0.0465233
CBR1	/	/	1	0.0114101
CD14	0.737	0.0239532	/	/
CD163	0.921	7.35533e-05	/	/
CD59	/	/	0.784	0.0215227
CD5L	0.831	0.0170128	/	/
CDC27	/	/	0.732	0.0362543
CDH2	/	/	0.768	0.0262623
CFH	0.7	0.023616	/	/
CGREF1	/	/	1	0.00676974
CHGA	/	/	0.858	0.00492665
CHL1	/	/	0.875	0.0226967
CLU	/	/	0.722	0.0499267
CNTN1	/	/	0.779	0.0477083
CP	0.889	0.00536564	0.892	0.0100007
CPE	1	0.0107759	/	/
CTSC	/	/	0.914	0.0281831
CTSD	0.768	0.0168303	/	/
CTSH	0.753	0.0417919	/	/
DBI	/	/	0.786	0.0269952
DDX53	0.721	0.0398144	/	/
DMKN	0.758	0.0250097	/	/
ECM1	1	0.0332726	0.889	0.0436636
ENDOD1	/	/	0.776	0.0486216
ENPP2	0.821	0.000418766	/	/
EPHA4	/	/	0.833	0.00952049
EZR	0.747	0.0337602	/	/
FAM21C	0.783	0.0237602	/	/
FBLN1	/	/	1	0.0240542
FCGBP	0.905	0.00100864	0.762	0.0329078
FGA	0.872	0.00514661	0.852	0.0241285
FGB	0.7	0.0392555	/	/
FLG	0.763	0.0148879	/	/
GAPDH	/	/	0.804	0.0177644
GC	/	/	0.784	0.0114092
GPNMB	0.774	0.00861812	/	/
HBB	0.768	0.0426449	/	/
HBD	/	/	0.786	0.0160627
HGSNAT	0.768	0.031735	/	/
HP	0.933	0.0475926	0.833	0.0487681
HPX	0.768	0.00376001	/	/
HRG	0.881	0.0353219	0.737	0.033072
HSP90AA1	0.732	0.0317534	/	/
HSPA8	/	/	0.769	0.0257425
HSPG2	/	/	0.833	0.0412729
IDS	/	/	0.784	0.0192038
IGFALS	0.95	3.35279e-05	/	/
IGFBP6	0.9	0.0222703	0.958	0.0341683
IGHA1	0.747	0.0393131	/	/
IGHG1	0.747	0.0300079	/	/
IGHG2	0.853	0.000805334	/	/
IGHG3	/	/	0.788	0.0401984
IGHG4	0.795	0.026771	/	/
IGHM	0.905	0.00265263	/	/
IGHV3-7	0.758	0.0122865	/	/
IGHV4-59	0.81	0.015665	/	/
IGKC	0.842	0.00139842	/	/
IGKV1-16	0.747	0.043303	/	/
IGKV1-8	0.737	0.0287521	/	/
IGKV1D-13	0.857	0.00829985	/	/
IGKV2-28	0.758	0.0292278	/	/
IGKV2D-29	0.816	0.00229246	/	/
IGKV3-15	0.726	0.0343221	/	/
IGKV3-20	0.721	0.0211686	/	/
IGLC2	0.774	0.0168121	/	/
IGLL5	0.747	0.0339273	/	/
IGLV1-44	0.832	0.00328674	/	/
IGLV1-47	0.789	0.00624309	/	/
IGLV1-51	0.753	0.023812	/	/
IGLV2-8	1	0.0464438	/	/
IGLV3-10	0.8	0.0139932	/	/
IGLV3-19	0.763	0.0278782	/	/
IGSF8	/	/	0.801	0.0091976
IL1RAP	0.779	0.00448106	/	/
ISLR	0.808	0.0204873	/	/
ITIH1	0.832	0.00200081	/	/
ITIH2	0.781	0.0322621	/	/
ITIH4	0.927	0.0158081	/	/
ITIH5	/	/	0.792	0.0310295
JCHAIN	0.842	0.00294615	/	/
KLKB1	0.802	0.026472	/	/
KNG1	0.765	0.0145286	/	/
KRT10	/	/	0.964	0.0133605
KRT14	/	/	0.737	0.0264075
KRT86	0.786	0.0200818	/	/
KRT9	/	/	0.963	0.0008796
LAMP2	/	/	0.795	0.0329242
LCP1	0.795	0.0465925	/	/
LGALS1	/	/	0.765	0.0186825
LPA	0.886	0.0152336	/	/
LRRC4B	/	/	0.815	0.0385725
LSAMP	/	/	0.789	0.0207863
LTBP2	/	/	0.833	0.013445
LTF	/	/	0.952	0.0236011
LUM	0.786	0.0218661	/	/
LYZ	0.774	0.0191883	0.753	0.0201195
MASP1	0.738	0.0474302	/	/
MB	/	/	0.722	0.0431604
MDH1	/	/	0.889	0.000556542
MINPP1	/	/	0.886	0.00795436
MMP2	/	/	0.763	0.0402125
MYO18B	0.763	0.029575	/	/
NELL2	/	/	0.816	0.00895571
NEO1	/	/	0.8	0.0293064
NOV	/	/	0.929	0.00524126
NPTX1	/	/	0.8	0.0230988
OGN	0.8	0.0145387	/	/
OPCML	0.744	0.0160735	/	/
ORM1	0.705	0.0295838	/	/
ORM2	0.768	0.0310109	/	/
PAM	/	/	0.816	0.00855389
PIGR	/	/	0.711	0.0241108
PIP	0.725	0.0452996	/	/
PLG	0.721	0.0232901	/	/
PLTP	/	/	0.833	0.0076581
PON1	0.847	0.000774349	/	/
PPIB	/	/	0.868	0.00236378
PPP2CB	0.768	0.00519702	/	/
PRCP	0.9	0.0246203	/	/
PROS1	0.827	0.0147746	/	/
PTGDS	0.784	0.0206582	/	/
QSOX1	/	/	0.732	0.0258073
RARRES2	0.921	0.00686562	/	/
RBP4	0.705	0.0268367	0.774	0.0325503
RNASE1	/	/	0.85	0.0424805
RTN4R	1	0.0300591	/	/
SCG2	0.944	0.009639	0.758	0.0349111
SCRG1	0.842	0.000800577	/	/
SELL	0.742	0.0463979	/	/
SERPINA1	0.763	0.0396037	/	/
SERPINA3	0.826	0.00392856	0.843	0.0165493
SERPINA4	0.752	0.0249295	/	/
SERPINC1	0.917	0.0339712	/	/
SERPING1	0.753	0.0453048	/	/
SERPINI1	/	/	0.747	0.0405187
SIRPA	/	/	0.765	0.0434814
SLK	0.733	0.0378905	/	/
SPARCL1	/	/	0.79	0.0173779
SPP1	0.779	0.0199668	/	/
TF	0.84	0.0226579	0.906	0.026588
TPI1	/	/	0.797	0.00864694
TTR	0.817	0.0149068	0.821	0.0443916
VCAN	/	/	0.929	0.0122466
VSIG4	0.739	0.0158246	/	/
VSTM2B	/	/	0.833	0.0040846
YWHAB	/	/	0.873	0.00422941
